# Supplementary material for: Inflammatory cell infiltrates, hypoxia, vascularization, pentraxin 3 and osteoprotegerin in abdominal aortic aneurysms – A quantitative histological study
Source: PLoS One. 2019 Nov 8;14(11):e0224818. doi: 10.1371/journal.pone.0224818 (PMC6839860; doi:10.1371/journal.pone.0224818)
Supplement: S3 Table — (XLS) [file pone.0224818.s003.xls]

## Sheet: Results
Primary data from qunatitative histological analysis of AAA and non-AAA samples. Aa(component, ROI) - area fraction of component in area of interest.
Group	Aa(actin,intima+media)	Aa(desmin,intima+media)	Aa(elastin,intima+media)	Aa(collagen,intima+media)	Aa(MAC387, wall)	Aa(myeloperoxidase, wall)	Aa(CD3, wall)	Aa(CD20, wall)	Aa(HIF1alfa, wall)	Aa(osteoprotegerin, wall)	Aa(pentraxin3, wall)	Qa(CD31-positive microvessels,wall) (mm-2)
AAA	0.0798246	0.00877193	0.00263158	0.0350877	0.0447368	0.0166667	0.0114035	0.00789474	0.00614035	0.00789474	0.00438596	87.9348
AAA	0.0570175	0.00877193	0.0614035	0.022807	0.0561404	0.0201754	0.00526316	0.0114035	0.00526316	0.00701754	0.0149123	104.845
AAA	0.101754	0.00614035	0.0359649	0.0219298	0.0263158	0.0421053	0.00614035	0.00526316	0.0105263	0.0131579	0.00350877	121.756
AAA	0.130702	0.00964912	0	0.0719298	0.0140351	0.0140351	0.00614035	0.00350877	0.0149123	0.00701754	0.00964912	23.6748
AAA	0.0605263	0.000877193	0	0.00438596	0.00526316	0.0473684	0.00350877	0.00263158	0.00877193	0.00438596	0.00614035	50.7316
No AAA	0.112281	0.0114035	0.0245614	0.00175439	0.00350877	0.0122807	0.00175439	0.000877193	0.00438596	0.00614035	0.00175439	60.878
No AAA	0.277193	0.00964912	0.0745614	0.0140351	0.00438596	0.00789474	0.00263158	0.000877193	0.00789474	0.00701754	0.00438596	27.0569
AAA	0.0438596	0.00175439	0.0175439	0.123684	0.0201754	0.0614035	0.00175439	0.00438596	0.0122807	0.00614035	0.00614035	91.3169
AAA	0.0307018	0.00263158	0	0.0815789	0.0368421	0.0280702	0.00964912	0.00526316	0.0105263	0.00789474	0.0149123	128.52
AAA	0.0166667	0	0	0.000877193	0.00526316	0.0464912	0.00350877	0.00438596	0.00526316	0.00614035	0.00526316	104.845
AAA	0.0201754	0.00438596	0.0131579	0.0157895	0.00526316	0.0149123	0.00350877	0.00438596	0.00526316	0.00350877	0.00438596	23.6748
AAA	0.0105263	0	0	0.022807	0.00701754	0.022807	0.00438596	0.00350877	0.00614035	0.00438596	0.00438596	64.2601
AAA	0.0219298	0.00175439	0.0175439	0.0166667	0.00964912	0.0140351	0.00175439	0.00263158	0.00877193	0.00701754	0.00701754	27.0569
No AAA	0.145614	0.00614035	0.0184211	0.0692982	0.00701754	0.0359649	0.00789474	0.00350877	0.00964912	0.0140351	0.00877193	37.2032
AAA	0.0149123	0.00614035	0.0131579	0.151754	0.0105263	0.0245614	0.00350877	0.0201754	0.0122807	0.00614035	0.00964912	104.845
AAA	0.0105263	0.00350877	0	0.151754	0.0245614	0.0289474	0.00175439	0.00789474	0.00526316	0.00526316	0.0105263	81.1706
AAA	0.0184211	0.00263158	0.00789474	0.0403509	0.0245614	0.0368421	0.00526316	0.00614035	0.00877193	0.0184211	0.00789474	128.52
AAA	0.0114035	0	0	0.0605263	0.0131579	0.0149123	0.00526316	0.0131579	0.00964912	0.0192982	0.00614035	94.699
AAA	0.0201754	0.00438596	0.00526316	0.204386	0.0166667	0.0298246	0.00438596	0.0263158	0.00964912	0.0315789	0.0149123	77.7885
No AAA	0.232456	0.00526316	0.0412281	0.0447368	0.00614035	0.0140351	0.00350877	0	0.00263158	0.0294118	0.00438596	37.2032
AAA	0.0175439	0.00526316	0.0280702	0.00350877	0.0289474	0.0429825	0.00438596	0.0210526	0.0114035	0.00877193	0.00526316	114.992
No AAA	0.159649	0.00438596	0.0640351	0.000877193	0.00438596	0.00964912	0.00175439	0	0.00263158	0.0131579	0.00175439	27.0569
AAA	0.00789474	0.00526316	0.00877193	0.103509	0.0105263	0.0236842	0.00877193	0.00964912	0.00701754	0.00789474	0.0105263	98.0811
AAA	0.0122807	0.00175439	0.0131579	0.126316	0.0289474	0.0149123	0.00263158	0.00964912	0.00526316	0.0105263	0.00263158	94.699
AAA	0.022807	0.00175439	0.00964912	0.00175439	0.00350877	0.0175439	0.0114035	0.0122807	0.00877193	0.00438596	0.00701754	47.3495
AAA	0.0526316	0.00438596	0.0219298	0.0824561	0.00438596	0.0157895	0.00526316	0.00789474	0.00964912	0.0105263	0.00877193	81.1706
AAA	0.027193	0.00175439	0.00964912	0.0736842	0.0184211	0.022807	0.00350877	0.00789474	0.00964912	0.0105263	0.00789474	98.0811
AAA	0.0359649	0.00175439	0	0.207895	0.00526316	0.0219298	0.00263158	0.00701754	0.00350877	0.0105263	0.00877193	74.4064
AAA	0.0254386	0.00263158	0.0122807	0.0745614	0.0201754	0.0263158	0.00438596	0.00964912	0.00701754	0.00789474	0.00350877	54.1137
No AAA	0.115789	0.00614035	0.0368421	0.00789474	0.00526316	0.00964912	0.000877193	0.000877193	0.000877193	0.0184211	0.00438596	16.9105
AAA	0.0280702	0.00438596	0.0122807	0.0245614	0.0105263	0.00789474	0.00526316	0.000877193	0.0166667	0.00789474	0.00701754	23.6748
No AAA	0.095614	0.00175439	0.0122807	0.0157895	0.00877193	0.0105263	0.00175439	0	0.00263158	0.0149123	0.00263158	64.2601
AAA	0.0184211	0.00263158	0.00438596	0.150877	0.00877193	0.0236842	0.00614035	0.0114035	0.00614035	0.00789474	0.00350877	40.5853
AAA	0.0385965	0.00877193	0.045614	0.0263158	0.0122807	0.0298246	0.00175439	0.00614035	0.0166667	0.0192982	0.00964912	101.463
AAA	0.0368421	0	0	0.0754386	0.0561404	0.0394737	0.00614035	0.0149123	0.0114035	0.0166667	0.00614035	64.2601
AAA	0.0184211	0.00175439	0.00175439	0.129825	0.0122807	0.0175439	0.00526316	0.0114035	0.00438596	0.00877193	0.00526316	71.0243
AAA	0.0175439	0	0.022807	0.0798246	0.00350877	0.0201754	0.000877193	0.0114035	0.0140351	0.00263158	0.00526316	33.8211
AAA	0.0175439	0.000877193	0.0482456	0.138596	0.0105263	0.0210526	0.00175439	0.00350877	0.00438596	0.00701754	0.00789474	67.6422
AAA	0.0210526	0	0	0.0280702	0.0342105	0.0140351	0.00175439	0.00789474	0.00526316	0.00526316	0.0122807	155.577
AAA	0.0236842	0.00350877	0	0.0254386	0.00964912	0.0333333	0.00263158	0.0105263	0.00701754	0.00701754	0.00263158	121.756
AAA	0.0657895	0.00350877	0.0149123	0.0938596	0.0140351	0.0192982	0	0.00175439	0.00526316	0.00350877	0.00350877	43.9674
AAA	0.0780702	0.00263158	0.00614035	0.0736842	0.0114035	0.0201754	0.00350877	0.00438596	0.00701754	0.00614035	0.00526316	30.439
AAA	0.0175439	0	0.000877193	0.135088	0.0140351	0.0140351	0.00350877	0.00350877	0.00526316	0.00438596	0.00350877	77.7885
AAA	0.0184211	0.00614035	0.00175439	0.15	0.0175439	0.0298246	0.00526316	0.00877193	0.00877193	0.00526316	0.0131579	98.0811
No AAA	0.0885965	0.000877193	0.0587719	0.0719298	0.0298246	0.0254386	0	0.00350877	0.00263158	0.0122807	0.00350877	37.2032
No AAA	0.161404	0.0114035	0.0350877	0.00526316	0.0140351	0.0280702	0	0	0.00175439	0.0175439	0.00526316	10.1463
AAA	0.0184211	0.00263158	0.00438596	0.133333	0.0131579	0.0307018	0.00526316	0.00701754	0.00964912	0.0131579	0.00701754	67.6422
AAA	0.0219298	0.00263158	0.00263158	0.0903509	0.0114035	0.0263158	0.00526316	0.0131579	0.00964912	0.00526316	0.00877193	91.3169
AAA	0.027193	0	0.0122807	0.116667	0.00877193	0.0307018	0.00438596	0.00789474	0.0105263	0.00614035	0.00877193	128.52
AAA	0.0210526	0.00526316	0.00438596	0.139474	0.00526316	0.0131579	0.00438596	0.000877193	0.00964912	0.000877193	0.00789474	67.6422
AAA	0.0210526	0.00438596	0.00526316	0.152632	0.00877193	0.0482456	0.00350877	0.00701754	0.00438596	0.00350877	0.00789474	16.9105
AAA	0.00877193	0	0.0342105	0.242982	0.0157895	0.0175439	0.00263158	0.00350877	0.00175439	0.00614035	0.00526316	43.9674
AAA	0.0342105	0.00175439	0.00614035	0.129825	0.0166667	0.0587719	0.00175439	0.0184211	0.00877193	0.00526316	0.00526316	148.813
AAA	0.00438596	0.000877193	0.0157895	0.300877	0.0245614	0.0192982	0.00526316	0.00350877	0.00964912	0.00438596	0.00438596	37.2032
AAA	0.0219298	0.000877193	0.0166667	0.259649	0.0175439	0.0333333	0.00614035	0.0114035	0.00701754	0.00614035	0.00438596	81.1706
AAA	0.027193	0.00350877	0.00789474	0.0982456	0.0140351	0.0289474	0.00263158	0.00438596	0.00614035	0.00526316	0.00438596	87.9348
AAA	0.0464912	0	0.0140351	0	0.00614035	0.027193	0.00350877	0.00614035	0.0166667	0.00438596	0.00438596	91.3169
AAA	0.0254386	0	0.0166667	0.0780702	0.0105263	0.0254386	0.00789474	0.00350877	0.00263158	0.00964912	0.00701754	74.4064
AAA	0.0210526	0	0	0.0140351	0.0105263	0.0175439	0.00526316	0.0105263	0.00964912	0.00614035	0.00263158	43.9674
AAA	0.0122807	0.00263158	0.00526316	0.0429825	0.00438596	0.0219298	0.00701754	0.00263158	0.00614035	0.00350877	0.00964912	47.3495
